# Supplementary material for: Integrated Study of Canine Mammary Tumors Histopathology, Immunohistochemistry, and Cytogenetic Findings
Source: Vet Sci. 2024 Sep 4;11(9):409. doi: 10.3390/vetsci11090409 (PMC11435489; doi:10.3390/vetsci11090409)
Supplement: Supplementary file 1 [file vetsci-11-00409-s001.zip]

Archive with 1 entries (1 files):
- vetsci-3136134-supplementary.pdf
